# Supplementary material for: Bioremediation Potential of Native Bacillus sp. Strains as a Sustainable Strategy for Cadmium Accumulation of Theobroma cacao in Amazonas Region
Source: Microorganisms. 2022 Oct 25;10(11):2108. doi: 10.3390/microorganisms10112108 (PMC9698815; doi:10.3390/microorganisms10112108)
Supplement: Supplementary file 1 [file microorganisms-10-02108-s001.zip]

Archive with 3 entries (3 files):
- microorganisms-1922463-supplementary tables.pdf
- supplementary figure S1.jpg
- Supplmentary figure S2.pdf
